# Supplementary material for: 2-Hy­droxy-3-nitro­benzaldehyde
Source: Acta Crystallogr Sect E Struct Rep Online. 2010 Jul 3;66(Pt 8):o1912. doi: 10.1107/S1600536810025110 (PMC3007554; doi:10.1107/S1600536810025110)
Supplement: Supplementary file 2 [file e-66-o1912-Isup2.hkl]

# 
# h,k,l, Fc-squared, Fo-squared, sigma(Fo-squared) and status flag 
# 
data_I
_shelx_title ' 100522b in P2(1)/n' 
_shelx_refln_list_code          4 
_shelx_F_calc_maximum      210.70 
_exptl_crystal_F_000       344.00 
_reflns_d_resolution_high  0.8404 
 
loop_ 
 _symmetry_equiv_pos_as_xyz 
 'x, y, z' 
 '-x+1/2, y+1/2, -z+1/2' 
 '-x, -y, -z' 
 'x-1/2, -y-1/2, z-1/2' 
 
_cell_length_a     8.8276 
_cell_length_b     8.7296 
_cell_length_c     9.0112 
_cell_angle_alpha  90.000 
_cell_angle_beta   90.124 
_cell_angle_gamma  90.000 
 
_shelx_F_squared_multiplier     1.000 
 
loop_ 
 _refln_index_h 
 _refln_index_k 
 _refln_index_l 
 _refln_F_squared_calc 
 _refln_F_squared_meas 
 _refln_F_squared_sigma 
 _refln_observed_status 
   2   0   0     4165.96     4202.12     52.22 o 
   4   0   0       21.21       23.70      0.84 o 
   6   0   0      158.80      145.30      4.24 o 
   8   0   0       28.07       26.33      2.29 o 
  10   0   0        0.96       -1.53      1.31 o 
   1   1   0     1174.14     1054.32      9.68 o 
   2   1   0      183.99      159.90      1.68 o 
   3   1   0     2564.43     2446.46     24.34 o 
   4   1   0       25.89       23.14      0.61 o 
   5   1   0      149.98      147.83      4.00 o 
   6   1   0       45.46       44.95      1.28 o 
   7   1   0        7.67        5.03      0.86 o 
   8   1   0        5.79        4.06      1.21 o 
   9   1   0       15.04       11.79      1.44 o 
  10   1   0       40.58       41.57      2.20 o 
   0   2   0       95.19       94.35      1.84 o 
   1   2   0       33.74       38.33      0.64 o 
   2   2   0       62.69       68.39      1.69 o 
   3   2   0       15.19       14.09      0.52 o 
   4   2   0        3.86        3.78      0.35 o 
   5   2   0       17.42       15.60      0.67 o 
   6   2   0        3.14        2.28      0.54 o 
   7   2   0        0.00       -0.13      0.74 o 
   8   2   0       40.81       43.40      2.01 o 
   9   2   0       37.33       44.78      3.54 o 
  10   2   0        8.87        8.38      1.35 o 
   1   3   0      398.99      425.37      4.27 o 
   2   3   0     1392.56     1384.14     13.19 o 
   3   3   0      657.70      627.69      6.15 o 
   4   3   0        0.01        0.11      0.26 o 
   5   3   0       23.91       26.62      1.02 o 
   6   3   0        2.74        2.43      0.59 o 
   7   3   0        8.62        8.12      1.13 o 
   8   3   0       16.39       15.46      1.50 o 
   9   3   0        2.09        3.20      1.16 o 
  10   3   0       19.42       22.30      1.90 o 
   0   4   0     3364.54     3330.63     40.97 o 
   1   4   0     1567.13     1600.15     16.62 o 
   2   4   0      502.56      521.73      5.31 o 
   3   4   0      147.73      162.77      2.14 o 
   4   4   0        1.04        0.96      0.32 o 
   5   4   0       30.67       29.99      0.86 o 
   6   4   0        7.66        5.98      0.76 o 
   7   4   0       21.69       20.08      1.58 o 
   8   4   0        5.75        3.96      2.08 o 
   9   4   0        0.33       -0.12      1.19 o 
   1   5   0      117.24       98.44      1.93 o 
   2   5   0        0.05       -0.43      0.29 o 
   3   5   0        0.82        1.50      0.37 o 
   4   5   0      102.82       97.58      2.14 o 
   5   5   0        0.97        0.27      0.51 o 
   6   5   0        0.25        0.73      0.72 o 
   7   5   0       22.52       28.20      1.46 o 
   8   5   0        4.43        5.82      1.33 o 
   9   5   0        1.05        0.70      1.15 o 
   0   6   0        0.26       -0.68      0.89 o 
   1   6   0       34.52       34.06      1.28 o 
   2   6   0      189.29      180.89      3.05 o 
   3   6   0        9.20        9.93      0.89 o 
   4   6   0        4.21        5.64      0.83 o 
   5   6   0       16.59       17.89      1.11 o 
   6   6   0       47.93       50.58      1.80 o 
   7   6   0        2.13        1.85      0.90 o 
   8   6   0        9.03       10.69      1.50 o 
   1   7   0       41.30       37.91      1.61 o 
   2   7   0      385.67      413.28      5.72 o 
   3   7   0      203.21      196.96      3.49 o 
   4   7   0       18.13       20.68      1.35 o 
   5   7   0       11.19       11.98      1.34 o 
   6   7   0       15.87       18.49      1.32 o 
   7   7   0        0.71        1.32      0.99 o 
   0   8   0       20.48       18.06      2.20 o 
   1   8   0        8.89        8.10      1.70 o 
   2   8   0       77.62       70.60      2.15 o 
   3   8   0        4.96        3.97      0.91 o 
   4   8   0       75.89       71.32      2.23 o 
   5   8   0        9.56       10.99      1.51 o 
   6   8   0        3.70        3.69      0.99 o 
   1   9   0        9.28        8.41      1.48 o 
   2   9   0       15.47       18.30      1.87 o 
   3   9   0       10.76       10.02      1.81 o 
   4   9   0        3.83        1.30      1.05 o 
   5   9   0        0.17        0.80      1.30 o 
   0  10   0       23.03       23.57      3.14 o 
   1  10   0        8.57        9.94      1.77 o 
   2  10   0        1.12        2.30      1.54 o 
  -9   0   1       10.27        8.61      1.82 o 
  -7   0   1       87.59       89.80      3.43 o 
  -5   0   1        0.01        0.18      0.42 o 
  -3   0   1      181.96      172.39      2.71 o 
  -1   0   1       31.05       20.78      1.91 o 
   1   0   1      302.42      311.30      5.81 o 
   3   0   1      123.38      112.41      1.80 o 
   5   0   1      225.01      252.74      3.85 o 
   7   0   1       30.25       28.70      2.04 o 
   9   0   1        3.30        0.98      1.40 o 
 -10   1   1        0.84       -0.13      1.11 o 
  -9   1   1        0.06       -1.37      0.91 o 
  -8   1   1       23.12       18.64      1.42 o 
  -7   1   1      148.87      151.02      3.25 o 
  -6   1   1      100.49      104.90      1.65 o 
  -5   1   1      119.90      115.01      1.64 o 
  -4   1   1        5.40        5.44      0.42 o 
  -3   1   1     1092.22     1054.47      9.45 o 
  -2   1   1        1.54        2.21      0.21 o 
  -1   1   1     1275.46     1166.70     10.30 o 
   0   1   1       44.70       45.49      0.60 o 
   1   1   1     1884.91     1837.91     16.69 o 
   2   1   1        3.43        2.24      0.15 o 
   3   1   1       71.83       54.51      1.18 o 
   4   1   1      230.66      243.14      4.58 o 
   5   1   1      333.03      343.10      3.88 o 
   6   1   1      161.08      177.80      7.87 o 
   7   1   1        1.20        1.42      0.73 o 
   8   1   1        3.60        0.67      0.91 o 
   9   1   1       78.67       80.51      3.35 o 
  10   1   1        0.82        0.87      1.36 o 
 -10   2   1       55.94       57.11      2.53 o 
  -9   2   1       21.72       22.29      3.18 o 
  -8   2   1        8.29        9.25      1.87 o 
  -7   2   1        2.73        1.96      0.60 o 
  -6   2   1        0.06       -0.56      0.37 o 
  -5   2   1      114.39      120.55      1.76 o 
  -4   2   1      838.24      804.01      7.53 o 
  -3   2   1       69.57       58.27      1.03 o 
  -2   2   1     2197.63     2087.21     19.01 o 
  -1   2   1        1.39        0.68      0.27 o 
   0   2   1     2185.16     2113.29     19.02 o 
   1   2   1      594.55      584.70      5.54 o 
   2   2   1     1122.80     1057.40      9.74 o 
   3   2   1      267.79      295.53      3.05 o 
   4   2   1       16.39       15.00      0.55 o 
   5   2   1        4.63        6.98      0.48 o 
   6   2   1      230.29      232.90      7.31 o 
   7   2   1       65.40       64.92      4.69 o 
   8   2   1      162.93      165.07      9.94 o 
   9   2   1       26.27       30.05      2.42 o 
  10   2   1       50.82       52.70      3.65 o 
 -10   3   1       24.81       30.99      3.14 o 
  -9   3   1       28.34       28.18      2.48 o 
  -8   3   1        0.36       -0.70      0.85 o 
  -7   3   1        1.24        0.99      0.64 o 
  -6   3   1       56.15       58.92      1.32 o 
  -5   3   1       17.68       19.65      0.80 o 
  -4   3   1      646.48      666.56      6.28 o 
  -3   3   1       71.26       62.21      0.95 o 
  -2   3   1      414.72      414.94      5.00 o 
  -1   3   1     3382.58     3268.91     42.38 o 
   0   3   1      265.94      281.35      3.83 o 
   1   3   1       79.50       73.83      1.43 o 
   2   3   1     1317.94     1430.03     13.14 o 
   3   3   1      521.09      572.69      5.95 o 
   4   3   1      387.58      435.02      4.08 o 
   5   3   1       31.06       35.57      1.17 o 
   6   3   1       18.60       17.74      0.99 o 
   7   3   1      114.18      129.54      3.27 o 
   8   3   1       54.15       58.60      2.42 o 
   9   3   1       29.27       29.04      2.02 o 
  10   3   1        0.09       -0.56      1.21 o 
  -9   4   1       10.19       10.35      1.53 o 
  -8   4   1       33.17       33.42      1.91 o 
  -7   4   1      107.56      121.02      2.54 o 
  -6   4   1        4.06        3.52      0.68 o 
  -5   4   1       40.05       40.05      1.14 o 
  -4   4   1      303.88      321.21      4.75 o 
  -3   4   1       46.14       46.77      1.43 o 
  -2   4   1      203.88      235.05      3.25 o 
  -1   4   1        1.20        2.89      0.48 o 
   0   4   1       98.15      135.52      1.87 o 
   1   4   1      359.76      364.42      3.92 o 
   2   4   1      458.80      526.02      5.37 o 
   3   4   1      109.87      119.22      1.76 o 
   4   4   1       39.95       32.59      0.92 o 
   5   4   1      155.94      157.04      2.34 o 
   6   4   1       27.26       25.41      1.04 o 
   7   4   1       50.06       50.77      2.14 o 
   8   4   1        2.79        2.09      1.09 o 
   9   4   1       13.78       13.05      1.53 o 
  -9   5   1       24.05       26.79      2.10 o 
  -8   5   1      128.50      141.56      3.77 o 
  -7   5   1      128.27      144.24      3.98 o 
  -6   5   1        4.21        2.09      0.75 o 
  -5   5   1        2.83        3.66      0.59 o 
  -4   5   1       14.83       15.31      0.96 o 
  -3   5   1       17.14       17.10      0.94 o 
  -2   5   1        0.85        1.12      0.46 o 
  -1   5   1       64.24       73.83      1.81 o 
   0   5   1        0.77       -0.35      0.51 o 
   1   5   1       72.76       75.57      1.40 o 
   2   5   1        8.06        6.91      0.53 o 
   3   5   1        3.58        4.29      0.49 o 
   4   5   1        1.93        0.54      0.43 o 
   5   5   1      326.60      342.98     10.13 o 
   6   5   1      322.93      340.02      4.92 o 
   7   5   1      113.97      125.46      3.41 o 
   8   5   1       59.75       61.73      2.52 o 
   9   5   1        0.00        0.05      1.19 o 
  -8   6   1        3.81        1.43      1.18 o 
  -7   6   1       20.49       19.72      1.41 o 
  -6   6   1        5.26        4.17      0.92 o 
  -5   6   1       14.89       15.07      0.95 o 
  -4   6   1      236.34      240.72      3.79 o 
  -3   6   1       87.84       85.03      2.05 o 
  -2   6   1       16.42       16.11      1.02 o 
  -1   6   1        4.01        3.82      0.65 o 
   0   6   1        0.03        0.10      0.59 o 
   1   6   1       90.15       80.37      1.61 o 
   2   6   1      472.64      499.93      5.51 o 
   3   6   1       43.00       39.15      1.19 o 
   4   6   1        3.89        3.32      0.77 o 
   5   6   1       16.97       15.60      1.39 o 
   6   6   1       22.78       23.79      1.39 o 
   7   6   1      127.51      127.85      3.61 o 
   8   6   1        8.65        9.07      1.84 o 
  -7   7   1        0.00       -0.77      0.89 o 
  -6   7   1        6.14        6.91      1.06 o 
  -5   7   1       14.37       15.70      1.26 o 
  -4   7   1      127.35      135.01      3.39 o 
  -3   7   1      166.67      177.23      4.29 o 
  -2   7   1       97.44      104.31      2.78 o 
  -1   7   1       58.25       62.18      2.43 o 
   0   7   1      166.35      173.02      4.06 o 
   1   7   1      214.60      219.04      4.72 o 
   2   7   1      298.49      307.77      3.99 o 
   3   7   1       94.18      101.35      2.39 o 
   4   7   1       15.67       16.37      1.19 o 
   5   7   1        0.37        0.82      0.97 o 
   6   7   1        6.97        5.61      0.98 o 
   7   7   1       27.60       32.53      3.07 o 
  -6   8   1       21.37       21.54      3.39 o 
  -5   8   1        3.93        5.04      1.34 o 
  -4   8   1        0.00       -1.04      0.85 o 
  -3   8   1       31.29       30.67      1.67 o 
  -2   8   1        8.10        8.05      1.06 o 
  -1   8   1        8.16        4.87      1.34 o 
   0   8   1        2.96        0.84      1.02 o 
   1   8   1        6.75        5.12      1.21 o 
   2   8   1        0.00        0.18      0.77 o 
   3   8   1       18.20       20.07      1.37 o 
   4   8   1       72.26       75.44      2.73 o 
   5   8   1        3.48        2.55      1.14 o 
   6   8   1        0.22        0.10      0.80 o 
  -5   9   1        0.18       -1.23      1.26 o 
  -4   9   1        7.82        9.82      1.31 o 
  -3   9   1        2.94        1.01      1.01 o 
  -2   9   1        4.86        2.56      1.33 o 
  -1   9   1        9.43        6.89      1.48 o 
   0   9   1       27.69       26.57      2.10 o 
   1   9   1        1.39       -0.44      1.09 o 
   2   9   1       30.14       26.41      1.66 o 
   3   9   1        0.36        0.15      0.88 o 
   4   9   1       33.88       37.57      2.31 o 
   5   9   1       20.79       28.71      2.16 o 
  -2  10   1        3.57        5.02      1.65 o 
  -1  10   1        0.37       -0.13      1.39 o 
   0  10   1        2.06        4.87      1.55 o 
   1  10   1       45.68       62.28      2.98 o 
   2  10   1        9.96       10.39      1.82 o 
 -10   0   2        1.04       -0.55      1.48 o 
  -8   0   2       56.77       56.77      2.88 o 
  -6   0   2      107.17      113.71      2.53 o 
  -4   0   2      577.69      591.52      8.05 o 
  -2   0   2    44393.44    41539.84    851.37 o 
   0   0   2     5307.59     5538.67    142.82 o 
   2   0   2      878.33      849.10     13.86 o 
   4   0   2      139.27      159.38      4.20 o 
   6   0   2      163.66      165.49      4.83 o 
   8   0   2        0.60       -1.72      1.14 o 
  10   0   2       10.70        9.07      2.04 o 
 -10   1   2        6.49        3.03      1.23 o 
  -9   1   2        1.02       -0.25      0.91 o 
  -8   1   2        3.86        3.09      0.93 o 
  -7   1   2       11.27        9.48      1.42 o 
  -6   1   2        2.58        2.10      0.46 o 
  -5   1   2      602.61      600.62      5.92 o 
  -4   1   2       20.34       17.06      0.98 o 
  -3   1   2       40.98       47.39      1.83 o 
  -2   1   2       12.55       12.54      1.16 o 
  -1   1   2     3154.68     3128.45     42.59 o 
   0   1   2      396.93      393.86      4.52 o 
   1   1   2     1573.96     1519.72     30.94 o 
   2   1   2       78.00       80.38      2.50 o 
   3   1   2      766.81      814.95      9.08 o 
   4   1   2      238.82      269.26      3.36 o 
   5   1   2      214.49      227.40      4.01 o 
   6   1   2        1.96        2.73      0.74 o 
   7   1   2       46.20       42.99      1.83 o 
   8   1   2      124.32      124.45      4.62 o 
   9   1   2        0.01       -0.55      1.42 o 
  10   1   2       13.35       14.53      1.62 o 
 -10   2   2       11.46       11.43      1.54 o 
  -9   2   2        3.58        1.88      1.03 o 
  -8   2   2        2.62        0.79      0.87 o 
  -7   2   2        2.19        2.08      0.67 o 
  -6   2   2        8.33        8.32      0.61 o 
  -5   2   2        0.10       -0.28      0.37 o 
  -4   2   2       13.09       12.92      0.71 o 
  -3   2   2        5.73        8.85      0.46 o 
  -2   2   2       10.57        7.84      0.43 o 
  -1   2   2       61.71       62.35      1.55 o 
   0   2   2        8.92       13.31      0.39 o 
   1   2   2      108.47      112.33      1.58 o 
   2   2   2       39.42       33.30      0.82 o 
   3   2   2       18.57       16.14      0.50 o 
   4   2   2        4.77        3.61      0.56 o 
   5   2   2        5.35        5.59      0.56 o 
   6   2   2       92.05       93.03      3.07 o 
   7   2   2       23.57       21.91      1.43 o 
   8   2   2       61.38       67.16      4.11 o 
   9   2   2       85.46       86.48      4.98 o 
  10   2   2        6.76        5.57      1.32 o 
  -9   3   2        0.13       -0.97      1.02 o 
  -8   3   2        1.56        0.77      0.91 o 
  -7   3   2       14.90       16.46      1.10 o 
  -6   3   2        5.18        4.65      0.57 o 
  -5   3   2      163.07      159.01      2.24 o 
  -4   3   2      421.43      427.75      4.48 o 
  -3   3   2       72.60       76.68      1.30 o 
  -2   3   2      160.61      160.17      2.37 o 
  -1   3   2      501.56      528.25      5.33 o 
   0   3   2     1296.54     1285.29     13.74 o 
   1   3   2      766.79      731.03      7.01 o 
   2   3   2        0.05        0.75      0.27 o 
   3   3   2       51.08       47.04      0.97 o 
   4   3   2        0.17       -0.40      0.27 o 
   5   3   2       43.18       41.61      1.10 o 
   6   3   2       13.52       13.05      1.12 o 
   7   3   2        2.26        0.61      0.93 o 
   8   3   2       66.96       71.82      8.18 o 
   9   3   2       15.46       15.05      1.61 o 
  -9   4   2        3.29        1.02      1.70 o 
  -8   4   2        4.84        3.29      1.08 o 
  -7   4   2        9.44        8.74      0.96 o 
  -6   4   2        1.13        0.46      0.53 o 
  -5   4   2       20.27       21.43      0.91 o 
  -4   4   2      133.57      128.51      1.98 o 
  -3   4   2      536.61      531.94      7.85 o 
  -2   4   2     1616.94     1614.26     16.91 o 
  -1   4   2     1159.07     1171.43     12.16 o 
   0   4   2      494.63      522.54      5.34 o 
   1   4   2      410.86      457.57      4.78 o 
   2   4   2       61.49       64.42      1.22 o 
   3   4   2       16.45       16.96      0.71 o 
   4   4   2        0.87        0.30      0.35 o 
   5   4   2       57.08       58.61      1.39 o 
   6   4   2        8.00        8.99      1.11 o 
   7   4   2        6.56        5.70      1.13 o 
   8   4   2        0.15       -0.94      1.17 o 
   9   4   2        0.02       -1.10      0.95 o 
  -9   5   2        1.49        9.58      2.33 o 
  -8   5   2        0.00        0.28      1.09 o 
  -7   5   2        4.10        3.63      0.84 o 
  -6   5   2       13.32       12.84      0.88 o 
  -5   5   2        2.99        2.63      0.68 o 
  -4   5   2       13.43       14.78      0.95 o 
  -3   5   2       38.56       34.69      2.08 o 
  -2   5   2       45.41       44.27      1.89 o 
  -1   5   2       19.38       15.18      0.91 o 
   0   5   2        7.11        4.59      0.59 o 
   1   5   2      122.14      127.25      1.93 o 
   2   5   2      191.17      185.38      2.51 o 
   3   5   2       10.33       10.41      0.65 o 
   4   5   2        4.49        5.70      0.63 o 
   5   5   2      119.83      129.10      2.86 o 
   6   5   2       12.82       14.12      1.83 o 
   7   5   2        3.74        3.81      1.02 o 
   8   5   2       16.89       15.18      2.50 o 
  -8   6   2        9.29       11.59      1.74 o 
  -7   6   2        0.12       -0.30      0.97 o 
  -6   6   2        0.23       -0.22      0.77 o 
  -5   6   2        0.07        0.56      0.62 o 
  -4   6   2       90.76       90.94      2.25 o 
  -3   6   2       75.87       78.08      2.02 o 
  -2   6   2        2.37        1.88      0.59 o 
  -1   6   2        0.52        0.31      0.47 o 
   0   6   2       76.17       73.74      1.88 o 
   1   6   2        7.26        9.14      0.70 o 
   2   6   2       29.60       30.19      1.10 o 
   3   6   2       39.83       38.07      1.25 o 
   4   6   2      171.66      180.13      3.41 o 
   5   6   2        1.88        1.26      0.96 o 
   6   6   2       29.89       29.11      1.47 o 
   7   6   2        5.08        3.95      1.21 o 
   8   6   2       16.41       18.39      1.74 o 
  -7   7   2        0.97        0.67      1.19 o 
  -6   7   2        4.30        5.06      1.32 o 
  -5   7   2       94.45       99.49      3.42 o 
  -4   7   2       98.40      104.62      2.57 o 
  -3   7   2       56.39       56.30      1.92 o 
  -2   7   2        0.18       -1.01      0.71 o 
  -1   7   2       39.67       40.81      2.11 o 
   0   7   2      513.22      563.64      9.09 o 
   1   7   2      313.70      306.03      3.99 o 
   2   7   2       42.42       46.41      1.43 o 
   3   7   2       65.82       63.86      1.60 o 
   4   7   2       22.12       21.06      2.04 o 
   5   7   2        4.63        4.27      1.21 o 
   6   7   2        2.79        2.50      0.89 o 
   7   7   2       22.10       23.64      2.93 o 
  -6   8   2       26.69       28.31      2.13 o 
  -5   8   2        1.12        2.27      1.06 o 
  -4   8   2       70.18       65.70      2.18 o 
  -3   8   2       13.60       13.47      1.27 o 
  -2   8   2       15.64       17.59      2.33 o 
  -1   8   2        0.55       -1.07      0.96 o 
   0   8   2       35.60       28.36      1.85 o 
   1   8   2        6.46        3.47      1.21 o 
   2   8   2      104.24       97.94      2.11 o 
   3   8   2       21.84       21.83      1.42 o 
   4   8   2        7.37        8.69      1.36 o 
   5   8   2        0.01        0.35      1.06 o 
   6   8   2        2.95        2.37      0.90 o 
  -4   9   2        2.76        1.89      1.07 o 
  -3   9   2        1.05        1.79      1.02 o 
  -2   9   2        0.39        0.70      1.29 o 
  -1   9   2       14.86       14.71      1.76 o 
   0   9   2       23.80       25.75      2.04 o 
   1   9   2        7.86        7.66      1.89 o 
   2   9   2        2.40        1.54      0.94 o 
   3   9   2        0.89        1.45      0.95 o 
   4   9   2        7.32       10.59      1.57 o 
  -2  10   2       15.04       13.92      2.01 o 
  -1  10   2        0.50        0.80      1.50 o 
   0  10   2        0.02        1.36      1.41 o 
   1  10   2        3.04        4.58      1.60 o 
   2  10   2       14.80       15.76      2.04 o 
  -9   0   3       17.64       16.20      2.12 o 
  -7   0   3       24.85       24.13      1.45 o 
  -5   0   3       18.44       14.91      1.10 o 
  -3   0   3       53.04       52.31      1.38 o 
  -1   0   3      120.37      110.92      1.59 o 
   1   0   3      210.37      201.35      2.97 o 
   3   0   3      214.69      265.51      5.81 o 
   5   0   3       27.03       26.25      1.82 o 
   7   0   3       12.73       12.93      1.74 o 
   9   0   3        0.30       -1.19      1.14 o 
 -10   1   3        1.67        0.65      1.10 o 
  -9   1   3       33.19       31.73      1.77 o 
  -8   1   3       30.92       28.21      1.57 o 
  -7   1   3       41.80       42.54      1.23 o 
  -6   1   3        0.37       -0.40      0.41 o 
  -5   1   3      150.98      156.16      2.16 o 
  -4   1   3       17.84       15.94      0.68 o 
  -3   1   3      179.14      164.42      1.97 o 
  -2   1   3       56.66       52.91      1.07 o 
  -1   1   3      509.23      490.86      4.77 o 
   0   1   3       22.70       21.04      0.66 o 
   1   1   3        3.97        6.12      0.51 o 
   2   1   3      196.31      216.36      6.82 o 
   3   1   3      287.71      328.63      8.02 o 
   4   1   3      366.50      437.65      5.08 o 
   5   1   3       43.55       50.46      1.68 o 
   6   1   3       10.75       10.46      1.03 o 
   7   1   3      216.85      219.82     11.11 o 
   8   1   3        2.64        2.50      1.00 o 
   9   1   3        0.83        0.64      1.00 o 
  10   1   3        4.51        3.91      1.27 o 
  -9   2   3        2.34        0.08      1.40 o 
  -8   2   3        0.07       -0.79      0.66 o 
  -7   2   3       38.87       39.22      1.23 o 
  -6   2   3      135.73      137.96      2.13 o 
  -5   2   3        0.12       -0.43      0.40 o 
  -4   2   3      364.07      367.17      4.36 o 
  -3   2   3        0.33        0.35      0.29 o 
  -2   2   3      211.51      206.90      3.23 o 
  -1   2   3      435.60      435.60      5.58 o 
   0   2   3      106.29       89.74      2.22 o 
   1   2   3      341.35      373.76      4.85 o 
   2   2   3       57.17       51.51      3.01 o 
   3   2   3       53.76       68.79      1.99 o 
   4   2   3      901.70      919.98     16.29 o 
   5   2   3      166.23      157.87      3.20 o 
   6   2   3      337.01      341.80      9.24 o 
   7   2   3       85.39       90.81      3.94 o 
   8   2   3      197.26      205.41     10.52 o 
   9   2   3        2.33        1.47      1.10 o 
  -9   3   3        1.05       -0.64      1.53 o 
  -8   3   3        2.25        1.09      1.03 o 
  -7   3   3        0.68       -0.51      0.53 o 
  -6   3   3      130.95      126.93      2.92 o 
  -5   3   3        0.22        0.21      0.46 o 
  -4   3   3      102.33      107.38      1.71 o 
  -3   3   3      474.14      434.89      5.07 o 
  -2   3   3       26.44       25.24      0.67 o 
  -1   3   3        2.97        2.85      0.43 o 
   0   3   3      509.53      558.50      5.54 o 
   1   3   3     1563.67     1668.97     17.70 o 
   2   3   3      632.46      713.58     14.41 o 
   3   3   3      174.35      193.71      3.53 o 
   4   3   3      101.91       96.24      1.65 o 
   5   3   3      187.05      199.57      2.74 o 
   6   3   3       48.02       41.75      1.53 o 
   7   3   3       60.22       57.66      2.26 o 
   8   3   3        0.18       -0.38      0.93 o 
   9   3   3        0.44        0.63      1.11 o 
  -9   4   3       34.58       39.22      3.14 o 
  -8   4   3       12.99       13.58      1.50 o 
  -7   4   3        4.54        4.79      1.04 o 
  -6   4   3       53.50       53.78      1.68 o 
  -5   4   3        3.36        3.53      0.55 o 
  -4   4   3       46.57       49.62      1.21 o 
  -3   4   3        4.33        4.07      0.50 o 
  -2   4   3        1.90        1.01      0.50 o 
  -1   4   3      251.63      244.99      4.31 o 
   0   4   3      100.82      115.79      1.71 o 
   1   4   3      118.11      123.77      1.96 o 
   2   4   3      203.19      185.84      2.65 o 
   3   4   3       44.16       45.36      1.06 o 
   4   4   3        2.35        0.76      0.49 o 
   5   4   3      103.34      104.68      1.91 o 
   6   4   3        5.86        4.01      0.80 o 
   7   4   3       36.16       37.39      1.55 o 
   8   4   3        8.64       10.88      1.41 o 
   9   4   3        0.11        0.07      1.16 o 
  -8   5   3       11.25       10.95      1.53 o 
  -7   5   3        5.60        6.32      1.23 o 
  -6   5   3        5.26        4.73      0.84 o 
  -5   5   3        5.23        4.70      0.78 o 
  -4   5   3        0.85        0.03      0.59 o 
  -3   5   3       52.01       46.18      1.60 o 
  -2   5   3        4.38        4.21      0.78 o 
  -1   5   3      120.74      118.17      2.32 o 
   0   5   3        0.19        0.30      0.45 o 
   1   5   3       16.21       17.10      0.78 o 
   2   5   3        8.14        6.37      0.55 o 
   3   5   3      460.45      468.57      6.20 o 
   4   5   3      435.86      433.32     11.33 o 
   5   5   3      329.32      357.24     10.11 o 
   6   5   3      235.34      235.82      3.99 o 
   7   5   3        0.04        0.16      0.88 o 
   8   5   3       10.06       10.23      1.47 o 
  -8   6   3        1.72        0.32      1.78 o 
  -7   6   3        5.69        4.18      1.24 o 
  -6   6   3       56.53       62.22      2.88 o 
  -5   6   3       41.43       44.38      1.75 o 
  -4   6   3       23.96       23.28      2.46 o 
  -3   6   3       10.67        9.84      1.07 o 
  -2   6   3        2.91        1.96      0.69 o 
  -1   6   3       65.87       63.46      2.28 o 
   0   6   3      377.59      394.91      7.01 o 
   1   6   3       99.74       88.97      1.73 o 
   2   6   3        3.44        2.02      0.57 o 
   3   6   3       16.23       14.48      1.06 o 
   4   6   3       54.23       62.41      2.89 o 
   5   6   3      284.10      267.36     10.34 o 
   6   6   3       20.42       17.01      1.80 o 
   7   6   3        4.28        0.99      1.03 o 
   8   6   3        3.09        1.72      1.14 o 
  -7   7   3        1.43        2.01      1.30 o 
  -6   7   3       29.08       32.02      1.78 o 
  -5   7   3       69.70       79.18      4.35 o 
  -4   7   3       44.91       49.98      1.90 o 
  -3   7   3        3.29        4.74      1.22 o 
  -2   7   3       95.29       99.06      2.43 o 
  -1   7   3      133.10      135.07      3.61 o 
   0   7   3      249.96      257.78      4.30 o 
   1   7   3      196.04      197.73      2.98 o 
   2   7   3        5.03        5.33      0.81 o 
   3   7   3        1.49        0.23      0.64 o 
   4   7   3        0.52       -0.99      0.66 o 
   5   7   3       29.00       29.01      3.46 o 
   6   7   3        0.63        1.95      1.00 o 
   7   7   3        1.59        1.73      1.06 o 
  -6   8   3        0.52        0.76      1.29 o 
  -5   8   3       33.88       38.87      1.96 o 
  -4   8   3        3.59        4.27      1.06 o 
  -3   8   3       25.71       24.58      1.57 o 
  -2   8   3        0.02       -0.25      1.11 o 
  -1   8   3        4.65        4.28      1.25 o 
   0   8   3        0.85        0.61      1.91 o 
   1   8   3        7.71        8.77      1.11 o 
   2   8   3       99.66       96.66      3.77 o 
   3   8   3        1.05        1.23      1.53 o 
   4   8   3        5.17        6.12      1.24 o 
   5   8   3        5.84        7.48      1.30 o 
   6   8   3        6.96       10.43      1.99 o 
  -4   9   3        0.10       -0.13      1.07 o 
  -3   9   3        6.60        7.53      1.62 o 
  -2   9   3       25.67       27.71      2.24 o 
  -1   9   3        0.10        0.55      1.24 o 
   0   9   3       24.88       22.43      2.01 o 
   1   9   3        0.22       -1.75      1.23 o 
   2   9   3       29.63       31.68      2.20 o 
   3   9   3       29.32       32.78      3.26 o 
   4   9   3        0.35       -0.30      1.70 o 
  -8   0   4       24.44       29.49      1.71 o 
  -6   0   4       42.76       41.21      1.68 o 
  -4   0   4     5274.27     5394.38    118.66 o 
  -2   0   4     1638.17     1792.98     38.33 o 
   0   0   4     1504.43     1507.45     20.33 o 
   2   0   4       57.90       62.58      1.44 o 
   4   0   4      125.97      131.65      3.86 o 
   6   0   4        3.82        2.46      1.14 o 
   8   0   4       50.20       55.88      3.22 o 
  -9   1   4        1.65       -1.27      1.31 o 
  -8   1   4        0.32       -0.88      0.68 o 
  -7   1   4       47.54       52.49      1.91 o 
  -6   1   4        2.70        1.93      0.52 o 
  -5   1   4       15.65       15.38      0.86 o 
  -4   1   4        7.55        6.45      0.76 o 
  -3   1   4     1551.09     1484.30     17.89 o 
  -2   1   4      191.84      195.42      1.85 o 
  -1   1   4       39.97       30.63      0.94 o 
   0   1   4       46.37       45.41      0.74 o 
   1   1   4      549.96      579.97      6.60 o 
   2   1   4      290.51      310.09      9.32 o 
   3   1   4      460.66      526.25     14.68 o 
   4   1   4        2.71        5.33      0.74 o 
   5   1   4      132.55      129.54      4.39 o 
   6   1   4      191.14      181.97      3.82 o 
   7   1   4       15.93       12.38      1.31 o 
   8   1   4       61.89       59.99      2.90 o 
   9   1   4        1.09        2.53      1.09 o 
  -9   2   4        0.08       -1.10      1.40 o 
  -8   2   4        2.36        1.08      0.99 o 
  -7   2   4        0.10       -0.66      0.66 o 
  -6   2   4        0.45       -0.05      0.58 o 
  -5   2   4        0.93        0.02      0.41 o 
  -4   2   4        2.64        0.31      0.71 o 
  -3   2   4       35.36       34.15      1.32 o 
  -2   2   4        2.24        2.20      0.42 o 
  -1   2   4       69.54       62.76      1.18 o 
   0   2   4      100.65       96.59      1.80 o 
   1   2   4        0.00        0.06      0.24 o 
   2   2   4       25.11       21.58      0.70 o 
   3   2   4        1.08        1.12      0.28 o 
   4   2   4       74.19       73.33      2.64 o 
   5   2   4        0.47        0.44      0.61 o 
   6   2   4      156.07      166.36      5.55 o 
   7   2   4      250.52      243.73      4.86 o 
   8   2   4       22.35       20.34      1.62 o 
   9   2   4        0.38        1.54      1.11 o 
  -9   3   4        5.25        3.65      1.74 o 
  -8   3   4        5.70        3.94      1.15 o 
  -7   3   4       22.68       21.88      1.31 o 
  -6   3   4       72.85       66.25      1.83 o 
  -5   3   4       11.15       12.10      0.92 o 
  -4   3   4       92.03       91.69      1.95 o 
  -3   3   4      179.78      187.55      3.42 o 
  -2   3   4      337.00      327.07      3.81 o 
  -1   3   4      225.49      209.81     11.62 o 
   0   3   4       25.64       33.02      1.33 o 
   1   3   4       89.17       87.85      1.52 o 
   2   3   4        0.12       -0.17      0.27 o 
   3   3   4       78.69       74.40      3.38 o 
   4   3   4        1.03        0.54      0.38 o 
   5   3   4        0.03       -0.79      0.53 o 
   6   3   4      110.15      108.52      2.47 o 
   7   3   4       25.18       21.72      1.34 o 
   8   3   4        1.89        1.01      0.74 o 
   9   3   4       13.50       13.90      1.67 o 
  -8   4   4        0.00       -0.18      1.06 o 
  -7   4   4        6.30        5.80      0.95 o 
  -6   4   4       17.12       14.76      1.12 o 
  -5   4   4      108.70      110.32      2.37 o 
  -4   4   4      286.51      286.77      4.50 o 
  -3   4   4      202.59      202.55      5.90 o 
  -2   4   4      186.54      188.77      2.69 o 
  -1   4   4      251.71      265.92      3.92 o 
   0   4   4       54.62       46.98      2.80 o 
   1   4   4        3.76        2.80      0.39 o 
   2   4   4        0.61        0.95      0.35 o 
   3   4   4       34.92       34.05      1.03 o 
   4   4   4       32.05       34.14      1.77 o 
   5   4   4       26.51       25.18      1.36 o 
   6   4   4        0.60        0.19      0.68 o 
   7   4   4        0.00       -0.67      0.69 o 
   8   4   4        6.02        6.16      1.07 o 
  -8   5   4        1.11        2.20      1.22 o 
  -7   5   4        0.44        0.76      0.88 o 
  -6   5   4        9.40        9.54      1.03 o 
  -5   5   4        0.30       -0.45      0.67 o 
  -4   5   4       22.98       20.78      1.26 o 
  -3   5   4        3.14        1.96      0.67 o 
  -2   5   4        1.22        0.64      0.49 o 
  -1   5   4      211.49      214.69      4.34 o 
   0   5   4       50.76       44.49      3.18 o 
   1   5   4       20.84       16.48      1.07 o 
   2   5   4       49.65       49.17      1.75 o 
   3   5   4      130.59      142.11      5.71 o 
   4   5   4       47.21       49.16      3.02 o 
   5   5   4       12.44       10.64      0.96 o 
   6   5   4       51.66       42.01      2.15 o 
   7   5   4       27.78       29.60      1.52 o 
   8   5   4        1.62        2.73      1.17 o 
  -7   6   4        2.01        1.90      1.48 o 
  -6   6   4       16.50       17.07      1.35 o 
  -5   6   4       23.76       27.23      1.73 o 
  -4   6   4        7.71        7.32      0.96 o 
  -3   6   4        2.96        2.54      0.91 o 
  -2   6   4        3.53        3.58      0.75 o 
  -1   6   4        5.21        4.34      1.55 o 
   0   6   4       19.23       17.26      1.18 o 
   1   6   4        2.20        1.20      0.70 o 
   2   6   4      212.27      207.77      6.74 o 
   3   6   4       26.36       24.98      2.99 o 
   4   6   4       31.35       30.00      3.39 o 
   5   6   4        0.03       -0.10      0.73 o 
   6   6   4       25.60       25.14      1.39 o 
   7   6   4       11.93       17.08      1.64 o 
  -6   7   4       14.23       12.88      1.34 o 
  -5   7   4       49.02       52.96      2.07 o 
  -4   7   4        1.06        0.77      0.91 o 
  -3   7   4       32.47       32.78      1.77 o 
  -2   7   4      213.56      228.02      9.39 o 
  -1   7   4      245.36      245.72      5.45 o 
   0   7   4       38.66       41.96      1.70 o 
   1   7   4      116.91      106.68      3.56 o 
   2   7   4        4.61        3.95      0.86 o 
   3   7   4        6.48        5.62      1.14 o 
   4   7   4        6.82        5.85      1.11 o 
   5   7   4       27.41       29.19      2.20 o 
   6   7   4        5.46        4.83      1.53 o 
  -5   8   4        8.00        8.75      1.35 o 
  -4   8   4        8.63        7.79      1.20 o 
  -3   8   4        0.94        0.50      0.92 o 
  -2   8   4        7.27        4.18      1.63 o 
  -1   8   4        2.88        2.66      1.24 o 
   0   8   4       67.82       57.06      2.49 o 
   1   8   4       18.87       18.63      1.62 o 
   2   8   4        4.06        3.81      1.00 o 
   3   8   4        0.02       -1.08      0.88 o 
   4   8   4       15.40       11.62      2.08 o 
   5   8   4        1.66        3.56      1.65 o 
  -3   9   4        7.67        5.70      1.64 o 
  -2   9   4        9.93       10.82      1.78 o 
  -1   9   4        2.80        2.88      1.33 o 
   0   9   4        0.24       -0.65      1.13 o 
   1   9   4        7.49        5.93      1.51 o 
   2   9   4        1.55        0.36      1.02 o 
   3   9   4       13.54       15.01      2.46 o 
  -7   0   5        0.69       -0.17      1.27 o 
  -5   0   5        2.76        4.11      1.40 o 
  -3   0   5        5.66        5.70      0.85 o 
  -1   0   5       38.52       34.72      1.40 o 
   1   0   5       75.79       87.29      1.96 o 
   3   0   5        1.88        0.98      0.43 o 
   5   0   5       10.70       12.47      1.61 o 
   7   0   5        3.44        2.08      1.36 o 
   9   0   5        4.17        7.04      1.87 o 
  -8   1   5        1.66        1.82      1.12 o 
  -7   1   5       12.49       13.21      1.44 o 
  -6   1   5       12.33        9.14      0.92 o 
  -5   1   5       12.65       11.80      0.88 o 
  -4   1   5        6.09        5.75      0.70 o 
  -3   1   5       54.99       54.24      2.56 o 
  -2   1   5        2.81        2.93      0.76 o 
  -1   1   5        4.98        4.18      0.51 o 
   0   1   5       51.37       52.71      1.69 o 
   1   1   5      114.56      125.13      1.75 o 
   2   1   5      217.41      240.95      8.27 o 
   3   1   5      206.26      223.94      5.17 o 
   4   1   5       16.39       14.95      1.05 o 
   5   1   5      255.97      259.46      7.89 o 
   6   1   5        4.94        5.58      1.06 o 
   7   1   5        2.83        3.61      0.99 o 
   8   1   5        9.29        8.55      1.27 o 
   9   1   5       11.21       12.15      1.47 o 
  -9   2   5        9.38        6.70      2.29 o 
  -8   2   5       10.89       11.90      1.63 o 
  -7   2   5        1.94        0.72      0.79 o 
  -6   2   5       26.04       24.73      1.29 o 
  -5   2   5        1.29        0.65      0.58 o 
  -4   2   5        1.96        0.48      0.55 o 
  -3   2   5       64.60       62.52      1.38 o 
  -2   2   5        0.46        0.04      0.44 o 
  -1   2   5      177.07      181.90      2.49 o 
   0   2   5        0.55       -0.02      0.31 o 
   1   2   5      149.88      164.28      2.45 o 
   2   2   5      599.41      641.90      6.74 o 
   3   2   5      210.33      214.98      7.94 o 
   4   2   5      412.11      398.57     15.61 o 
   5   2   5      156.55      161.50      5.01 o 
   6   2   5      544.22      544.31     16.22 o 
   7   2   5        1.70        0.55      0.87 o 
   8   2   5        3.00        3.26      1.07 o 
   9   2   5        0.38       -0.74      0.93 o 
  -8   3   5       21.23       21.56      1.78 o 
  -7   3   5        3.12        3.23      0.89 o 
  -6   3   5        3.10        5.02      0.88 o 
  -5   3   5       11.03        9.08      0.94 o 
  -4   3   5        1.01        1.31      0.65 o 
  -3   3   5       14.87       15.53      0.87 o 
  -2   3   5       31.97       32.08      1.49 o 
  -1   3   5      708.21      707.56     24.65 o 
   0   3   5      261.20      288.34      4.95 o 
   1   3   5      116.42      128.38      4.85 o 
   2   3   5      108.92      108.23      2.79 o 
   3   3   5       39.78       40.14      5.51 o 
   4   3   5       12.93       10.89      0.88 o 
   5   3   5       39.12       37.68      1.46 o 
   6   3   5        0.82       -0.53      0.67 o 
   7   3   5        5.98        9.11      1.07 o 
   8   3   5       11.32       10.64      1.16 o 
  -8   4   5        6.05        5.93      1.33 o 
  -7   4   5        7.30        8.59      1.15 o 
  -6   4   5        4.39        3.75      0.89 o 
  -5   4   5        1.61        0.73      0.79 o 
  -4   4   5        6.94        7.80      0.91 o 
  -3   4   5       26.47       26.25      1.30 o 
  -2   4   5        4.20        3.59      0.58 o 
  -1   4   5       54.02       52.71      1.58 o 
   0   4   5       82.85       78.30      2.15 o 
   1   4   5        1.23        0.17      0.49 o 
   2   4   5        1.06       -0.59      0.52 o 
   3   4   5       92.75       79.36     12.21 o 
   4   4   5        0.38       -0.20      0.53 o 
   5   4   5       29.21       26.54      1.34 o 
   6   4   5        5.65        6.66      0.96 o 
   7   4   5        4.90        3.73      0.86 o 
   8   4   5        2.95        2.42      0.96 o 
  -7   5   5        1.92        1.32      0.94 o 
  -6   5   5        0.08       -0.35      0.98 o 
  -5   5   5       24.01       21.27      1.92 o 
  -4   5   5        2.04        2.17      0.81 o 
  -3   5   5       61.60       62.29      2.08 o 
  -2   5   5        3.70        2.02      0.80 o 
  -1   5   5       14.57       14.44      1.06 o 
   0   5   5        0.45       -0.01      0.67 o 
   1   5   5      258.56      227.79     20.95 o 
   2   5   5      282.81      247.46     23.98 o 
   3   5   5      405.29      382.85     59.78 o 
   4   5   5      419.35      370.97     48.21 o 
   5   5   5        0.61        0.55      0.86 o 
   6   5   5       17.51       17.21      2.54 o 
   7   5   5        7.11        6.79      1.00 o 
  -7   6   5       10.25       10.18      1.32 o 
  -6   6   5       11.39       10.54      1.26 o 
  -5   6   5        4.48        4.38      1.02 o 
  -4   6   5        0.26       -0.02      0.83 o 
  -3   6   5       40.85       37.82      2.42 o 
  -2   6   5      144.68      158.07      5.47 o 
  -1   6   5      103.83       94.86      7.34 o 
   0   6   5       32.74       27.89      2.06 o 
   1   6   5       21.73       16.88      1.16 o 
   2   6   5       47.61       51.48      4.13 o 
   3   6   5      319.21      265.76     36.59 o 
   4   6   5       16.80       12.19      1.91 o 
   5   6   5       21.40       16.71      2.33 o 
   6   6   5       10.42        8.79      1.30 o 
   7   6   5        1.96        2.20      1.48 o 
  -6   7   5       23.36       25.59      2.14 o 
  -5   7   5        2.53        2.15      1.15 o 
  -4   7   5       15.09       15.42      1.29 o 
  -3   7   5       42.85       40.48      2.13 o 
  -2   7   5       90.60       92.43      8.40 o 
  -1   7   5      127.69      123.60      7.48 o 
   0   7   5        0.23        0.01      0.75 o 
   1   7   5        2.45        0.85      0.79 o 
   2   7   5        2.35        1.20      0.79 o 
   3   7   5        5.58        4.49      1.06 o 
   4   7   5        1.15        0.99      0.98 o 
   5   7   5        0.76        0.38      1.36 o 
   6   7   5        3.95        4.32      1.44 o 
  -4   8   5        0.06       -0.29      0.98 o 
  -3   8   5       10.78       11.26      1.66 o 
  -2   8   5        0.83        0.84      1.10 o 
  -1   8   5        1.14       -0.10      2.23 o 
   0   8   5       47.97       44.27      1.86 o 
   1   8   5       12.51       15.11      1.26 o 
   2   8   5        4.92        5.18      1.23 o 
   3   8   5        0.00        0.36      0.97 o 
   4   8   5       12.92       13.83      1.55 o 
  -1   9   5        0.46       -0.62      1.30 o 
   0   9   5        5.53        3.22      1.38 o 
   1   9   5       16.59       19.90      1.55 o 
  -8   0   6        5.19        5.05      1.95 o 
  -6   0   6      601.21      633.66     14.25 o 
  -4   0   6      511.31      480.22     11.07 o 
  -2   0   6      258.95      253.73      5.66 o 
   0   0   6       45.58       43.27      1.66 o 
   2   0   6        1.85        1.23      0.53 o 
   4   0   6       16.92       14.67      1.65 o 
   6   0   6       88.67       94.51      3.86 o 
   8   0   6        4.78        3.43      1.53 o 
  -8   1   6        0.33        0.01      1.14 o 
  -7   1   6        9.17        8.02      1.48 o 
  -6   1   6        2.04       -1.00      1.53 o 
  -5   1   6      392.81      399.13     11.21 o 
  -4   1   6       57.84       56.45      2.29 o 
  -3   1   6       15.13       14.51      0.95 o 
  -2   1   6        4.56        3.97      0.73 o 
  -1   1   6       36.56       35.95      1.34 o 
   0   1   6       75.32       77.10      1.94 o 
   1   1   6      143.42      154.84      2.37 o 
   2   1   6        8.88        9.85      0.61 o 
   3   1   6      196.79      189.95      2.71 o 
   4   1   6      132.07      126.42      3.39 o 
   5   1   6      100.89       97.82      3.41 o 
   6   1   6      136.35      133.51      3.27 o 
   7   1   6        2.13        3.31      1.29 o 
   8   1   6        8.29        8.31      1.57 o 
  -8   2   6        1.21        1.00      1.46 o 
  -7   2   6        0.06       -0.40      2.27 o 
  -6   2   6        1.63       -1.29      1.08 o 
  -5   2   6       12.17        9.35      1.34 o 
  -4   2   6        0.24        0.06      0.64 o 
  -3   2   6        6.73        6.39      0.75 o 
  -2   2   6       21.51       24.27      1.18 o 
  -1   2   6        8.82        8.74      0.84 o 
   0   2   6        3.07        2.77      0.48 o 
   1   2   6        1.98        1.79      0.53 o 
   2   2   6        8.42       10.64      0.81 o 
   3   2   6        0.81        1.82      0.57 o 
   4   2   6      140.09      148.86      9.65 o 
   5   2   6      336.81      328.44      9.20 o 
   6   2   6       34.48       29.69      1.44 o 
   7   2   6        1.54       -0.18      0.71 o 
   8   2   6        1.65        0.69      0.79 o 
  -8   3   6       11.75       10.58      4.13 o 
  -7   3   6        3.33        3.58      1.27 o 
  -6   3   6       19.59       20.38      1.89 o 
  -5   3   6       38.13       36.24      1.52 o 
  -4   3   6       41.74       36.08      1.48 o 
  -3   3   6       21.05       22.88      1.06 o 
  -2   3   6       42.99       44.69      1.57 o 
  -1   3   6       62.77       67.31      1.84 o 
   0   3   6        0.45       -0.08      0.38 o 
   1   3   6       56.77       54.50      2.80 o 
   2   3   6        0.31       -0.61      0.65 o 
   3   3   6        0.17       -0.59      1.06 o 
   4   3   6       80.30       71.35      4.03 o 
   5   3   6       19.46       15.98      3.33 o 
   6   3   6        9.81        6.06      1.21 o 
   7   3   6       27.43       23.47      1.42 o 
   8   3   6        2.23        2.49      0.94 o 
  -7   4   6       23.50       23.72      1.99 o 
  -6   4   6       43.77       37.42      1.70 o 
  -5   4   6       10.96       13.12      2.05 o 
  -4   4   6       62.73       59.11      2.07 o 
  -3   4   6       67.90       70.36      1.73 o 
  -2   4   6        0.90        0.06      0.65 o 
  -1   4   6        9.04        9.05      1.00 o 
   0   4   6        0.04        0.18      0.56 o 
   1   4   6        4.35        2.50      1.14 o 
   2   4   6       59.44       57.89      2.12 o 
   3   4   6       21.40       14.09      4.05 o 
   4   4   6        6.65        4.32      1.01 o 
   5   4   6        0.01       -0.98      0.65 o 
   6   4   6        5.76        4.52      1.16 o 
   7   4   6        6.77        6.21      1.32 o 
  -7   5   6        0.57       -0.78      1.04 o 
  -6   5   6        3.55        2.44      0.98 o 
  -5   5   6        3.96        5.93      2.53 o 
  -4   5   6        9.41        9.71      1.13 o 
  -3   5   6       81.39       76.11      3.12 o 
  -2   5   6        0.24       -1.04      0.70 o 
  -1   5   6        4.27        2.33      0.81 o 
   0   5   6       43.91       42.54      1.68 o 
   1   5   6       16.51       18.14      3.17 o 
   2   5   6       62.14       51.25     13.99 o 
   3   5   6       19.26       13.29      4.52 o 
   4   5   6       50.72       47.87      3.43 o 
   5   5   6       74.36       64.23     10.32 o 
   6   5   6        0.24        0.62      0.94 o 
   7   5   6       12.16       14.29      2.20 o 
  -6   6   6        2.00        2.46      1.10 o 
  -5   6   6        0.13        0.98      0.93 o 
  -4   6   6        0.03        0.21      0.87 o 
  -3   6   6       15.41       19.66      1.85 o 
  -2   6   6        0.08        0.73      0.88 o 
  -1   6   6       11.32       13.64      2.90 o 
   0   6   6       73.03       63.92      7.36 o 
   1   6   6       25.97       24.43      3.06 o 
   2   6   6        9.18        7.31      2.67 o 
   3   6   6        2.11        2.36      0.86 o 
   4   6   6       12.03       15.77      2.46 o 
   5   6   6        6.04        5.42      1.09 o 
   6   6   6        3.93        3.65      1.12 o 
  -5   7   6       13.42       14.33      1.49 o 
  -4   7   6       35.36       36.92      3.84 o 
  -3   7   6       92.18       87.79     14.84 o 
  -2   7   6       18.63       14.34      2.23 o 
  -1   7   6       73.21       61.55      8.79 o 
   0   7   6        0.05       -1.06      0.71 o 
   1   7   6        1.03        0.27      0.73 o 
   2   7   6        6.58        4.14      1.21 o 
   3   7   6        9.05        8.23      1.21 o 
   4   7   6        6.21        4.52      1.16 o 
   5   7   6        3.28        3.31      1.82 o 
  -3   8   6        0.48        0.33      1.57 o 
  -2   8   6       27.89       22.67      2.54 o 
  -1   8   6        5.54        3.80      1.00 o 
   0   8   6        0.00       -0.94      0.79 o 
   1   8   6        0.03       -0.47      0.77 o 
   2   8   6       16.80       13.89      1.59 o 
   3   8   6        2.22        2.04      1.10 o 
  -7   0   7        0.78        1.44      1.82 o 
  -5   0   7        0.94       -0.98      1.48 o 
  -3   0   7        1.73        2.12      0.79 o 
  -1   0   7       23.29       22.95      1.46 o 
   1   0   7        0.24        0.33      0.61 o 
   3   0   7        1.45        2.46      1.44 o 
   5   0   7        6.79        5.98      1.57 o 
   7   0   7        7.36        9.71      1.78 o 
  -7   1   7        2.23        1.44      1.32 o 
  -6   1   7        0.75        0.56      1.13 o 
  -5   1   7        9.12        9.05      1.45 o 
  -4   1   7        0.43       -0.35      0.96 o 
  -3   1   7        1.20        0.46      0.65 o 
  -2   1   7       19.03       19.26      1.18 o 
  -1   1   7       39.63       39.27      1.23 o 
   0   1   7       58.59       61.41      1.53 o 
   1   1   7      190.08      203.21      3.42 o 
   2   1   7       13.67       12.86      0.83 o 
   3   1   7      121.38      118.93      7.00 o 
   4   1   7       11.22       13.13      2.57 o 
   5   1   7        0.10       -0.83      0.88 o 
   6   1   7        8.97        8.12      1.91 o 
   7   1   7       18.47       20.78      2.20 o 
  -7   2   7        1.20       -0.25      1.44 o 
  -6   2   7        0.00       -1.01      1.42 o 
  -5   2   7        3.66        2.46      1.23 o 
  -4   2   7        0.01        1.02      1.44 o 
  -3   2   7       46.32       48.25      1.73 o 
  -2   2   7       12.42       13.32      1.61 o 
  -1   2   7      112.28      109.91      2.47 o 
   0   2   7       81.55       84.47      1.78 o 
   1   2   7      104.54      107.90      2.07 o 
   2   2   7      205.67      208.99      6.25 o 
   3   2   7      122.72      120.45      9.31 o 
   4   2   7      657.43      640.35     21.01 o 
   5   2   7        0.57        0.62      0.85 o 
   6   2   7        6.46        4.33      1.27 o 
   7   2   7        1.67       -0.46      0.95 o 
  -7   3   7        0.03       -1.94      1.29 o 
  -6   3   7        0.06       -0.61      1.22 o 
  -5   3   7        3.02        2.23      1.24 o 
  -4   3   7        0.56       -0.14      1.02 o 
  -3   3   7       99.67      105.87      2.56 o 
  -2   3   7       56.91       52.05      1.74 o 
  -1   3   7       16.92       15.75      1.11 o 
   0   3   7       20.24       20.16      1.19 o 
   1   3   7        2.78        1.49      0.70 o 
   2   3   7        2.12        0.36      0.83 o 
   3   3   7        7.36        4.96      1.78 o 
   4   3   7        3.75        2.62      1.00 o 
   5   3   7        4.54        6.86      1.20 o 
   6   3   7        6.66        7.30      1.24 o 
   7   3   7       12.27       11.31      1.53 o 
  -6   4   7        0.13       -0.13      1.27 o 
  -5   4   7        0.09        0.00      1.21 o 
  -4   4   7        1.03       -0.48      0.98 o 
  -3   4   7       14.23       16.34      1.33 o 
  -2   4   7        1.67        0.34      0.78 o 
  -1   4   7        5.90        6.74      1.06 o 
   0   4   7       10.00       10.44      1.03 o 
   1   4   7       47.40       43.35      1.65 o 
   2   4   7       15.14       15.93      1.52 o 
   3   4   7        2.81        0.65      0.93 o 
   4   4   7        0.46        0.19      1.57 o 
   5   4   7        9.02        9.54      1.32 o 
   6   4   7        7.77        6.50      1.25 o 
  -6   5   7        0.24        0.19      1.21 o 
  -5   5   7       14.24       14.14      1.84 o 
  -4   5   7        2.77        3.11      1.02 o 
  -3   5   7        2.59        2.16      1.02 o 
  -2   5   7        1.67       -0.33      0.84 o 
  -1   5   7       61.75       60.43      1.98 o 
   0   5   7      108.36      113.02      3.46 o 
   1   5   7      206.32      222.63      6.83 o 
   2   5   7      324.34      338.35      9.92 o 
   3   5   7        0.77        0.91      0.72 o 
   4   5   7        6.66       10.05      2.20 o 
   5   5   7        0.95        0.56      0.87 o 
   6   5   7        0.00        0.73      1.03 o 
  -5   6   7       15.62       15.74      1.49 o 
  -4   6   7       35.70       41.30      2.53 o 
  -3   6   7       49.87       51.26      2.52 o 
  -2   6   7       29.69       32.48      1.74 o 
  -1   6   7       16.95       13.52      1.31 o 
   0   6   7       21.08       13.46      3.50 o 
   1   6   7      174.92      137.24     32.38 o 
   2   6   7        1.00        0.22      0.75 o 
   3   6   7       37.80       23.23      9.90 o 
   4   6   7       10.63        9.92      2.20 o 
   5   6   7        5.00        3.05      0.99 o 
  -3   7   7       38.22       39.56      3.39 o 
  -2   7   7        0.19        0.33      0.85 o 
  -1   7   7        0.80        0.02      0.75 o 
   0   7   7        1.60        0.42      0.77 o 
   1   7   7        0.17       -1.00      0.77 o 
   2   7   7        0.20       -0.58      0.80 o 
   3   7   7        0.34        0.02      0.80 o 
  -6   0   8      163.72      162.69      6.32 o 
  -4   0   8        4.74        4.07      1.61 o 
  -2   0   8       19.19       21.54      1.54 o 
   0   0   8       39.48       39.55      1.92 o 
   2   0   8        7.13        9.67      2.04 o 
   4   0   8       35.97       39.30      3.43 o 
   6   0   8        6.34        2.97      1.87 o 
  -6   1   8       14.28       16.76      1.87 o 
  -5   1   8       15.53       14.86      1.75 o 
  -4   1   8        0.16       -0.74      0.99 o 
  -3   1   8        0.57       -0.12      0.76 o 
  -2   1   8        5.01        5.77      1.02 o 
  -1   1   8       11.48       10.78      0.87 o 
   0   1   8       10.27        9.91      0.87 o 
   1   1   8       94.30       97.90      2.07 o 
   2   1   8       58.31       63.35      2.06 o 
   3   1   8      115.13      116.90      4.62 o 
   4   1   8      135.29      134.79      4.14 o 
   5   1   8        1.03        0.17      1.65 o 
   6   1   8        5.40        2.29      1.82 o 
  -6   2   8        0.38       -1.64      1.09 o 
  -5   2   8        0.01       -0.80      1.20 o 
  -4   2   8        0.67        0.88      0.90 o 
  -3   2   8        8.35        7.89      1.04 o 
  -2   2   8        0.72       -0.19      0.77 o 
  -1   2   8        0.74        0.15      0.71 o 
   0   2   8        0.09       -0.57      0.69 o 
   1   2   8        0.69        0.40      0.62 o 
   2   2   8       58.92       62.12      2.93 o 
   3   2   8      196.22      210.01      7.59 o 
   4   2   8       18.06       18.74      2.59 o 
   5   2   8       12.05        7.89      2.12 o 
   6   2   8        6.20        4.55      1.24 o 
  -6   3   8        2.61        0.59      1.44 o 
  -5   3   8        0.32       -1.53      1.23 o 
  -4   3   8       17.38       17.78      1.80 o 
  -3   3   8       18.37       19.77      1.39 o 
  -2   3   8        1.97        0.21      0.79 o 
  -1   3   8       20.18       20.61      1.39 o 
   0   3   8        0.02       -1.18      0.79 o 
   1   3   8        0.28       -0.83      0.79 o 
   2   3   8       34.56       31.08      2.67 o 
   3   3   8        4.94        4.32      1.82 o 
   4   3   8       18.66       14.68      1.80 o 
   5   3   8       27.02       23.61      1.78 o 
   6   3   8        0.85        0.93      1.01 o 
  -5   4   8       14.42       13.05      1.71 o 
  -4   4   8        3.24        1.47      1.32 o 
  -3   4   8        0.35       -1.30      0.87 o 
  -2   4   8        0.00       -0.59      0.80 o 
  -1   4   8        0.41       -1.09      0.77 o 
   0   4   8       25.38       24.85      1.52 o 
   1   4   8        2.39        2.61      1.14 o 
   2   4   8        6.56        5.35      1.29 o 
   3   4   8        0.11       -0.93      1.36 o 
   4   4   8        0.06        0.09      0.85 o 
   5   4   8        3.98        3.17      1.15 o 
  -4   5   8        1.19       -0.15      1.78 o 
  -3   5   8        0.97       -1.38      1.00 o 
  -2   5   8        7.68        9.07      1.53 o 
  -1   5   8        0.62        0.67      0.94 o 
   0   5   8       27.29       32.56      1.76 o 
   1   5   8        8.77        8.42      1.47 o 
   2   5   8       19.61       13.43      6.49 o 
   3   5   8       54.77       63.47      4.16 o 
   4   5   8        0.30        0.24      0.88 o 
  -3   6   8       12.45       15.57      1.83 o 
  -2   6   8        7.68        7.88      1.31 o 
  -1   6   8        7.07        7.96      1.31 o 
   0   6   8        2.45        1.84      1.24 o 
   1   6   8        0.05        0.64      1.29 o 
   2   6   8        2.48        1.54      0.76 o 
   3   6   8        0.75        0.17      1.61 o 
  -5   0   9        0.53        0.25      1.91 o 
  -3   0   9        8.57        5.51      2.08 o 
  -1   0   9        0.05       -0.62      0.93 o 
   1   0   9        0.04       -1.12      0.90 o 
   3   0   9        5.48        4.03      1.82 o 
   5   0   9       11.22       13.48      2.59 o 
  -5   1   9        1.51        0.17      1.35 o 
  -4   1   9        8.36        6.05      1.51 o 
  -3   1   9       10.16       11.05      2.35 o 
  -2   1   9       20.29       20.76      2.17 o 
  -1   1   9       55.70       66.50      3.47 o 
   0   1   9        7.69        6.66      1.12 o 
   1   1   9       32.78       35.21      1.51 o 
   2   1   9       16.67       20.85      2.03 o 
   3   1   9       11.96       12.16      1.84 o 
   4   1   9        2.13        1.58      1.24 o 
   5   1   9       10.34       10.35      1.69 o 
  -5   2   9        7.91        7.85      1.76 o 
  -4   2   9        6.60        7.03      3.56 o 
  -3   2   9       42.25       40.82      2.23 o 
  -2   2   9        4.01        2.32      0.96 o 
  -1   2   9       30.80       29.71      1.98 o 
   0   2   9       37.38       40.89      2.43 o 
   1   2   9       47.00       50.06      2.45 o 
   2   2   9      316.20      345.90      9.29 o 
   3   2   9        0.02        0.71      1.13 o 
   4   2   9        8.26        5.79      1.48 o 
   5   2   9        3.39        1.40      1.87 o 
  -4   3   9       11.84        9.80      1.77 o 
  -3   3   9        2.09       -0.63      1.02 o 
  -2   3   9        0.04       -0.66      0.91 o 
  -1   3   9        5.20        4.09      1.05 o 
   0   3   9        0.97       -0.18      1.41 o 
   1   3   9        1.93        0.15      1.15 o 
   2   3   9        5.01        4.66      1.95 o 
   3   3   9        0.52       -0.79      1.06 o 
   4   3   9        2.05        1.48      1.74 o 
  -4   4   9        0.92        0.66      1.82 o 
  -3   4   9        1.32        0.04      1.10 o 
  -2   4   9        9.06        9.41      1.36 o 
  -1   4   9       16.98       15.26      1.45 o 
   0   4   9       11.90       12.42      1.36 o 
   1   4   9        0.91       -0.16      1.09 o 
   2   4   9        0.01       -1.53      1.53 o 
   3   4   9        4.79        4.28      2.04 o 
   4   4   9        3.65        3.05      2.04 o 
  -2   5   9       33.10       37.89      3.00 o 
  -1   5   9       59.87       63.07      2.37 o 
   0   5   9      132.58      144.04      4.67 o 
   1   5   9        0.01       -0.09      1.23 o 
   2   5   9        0.01        1.19      1.74 o 
  -2   0  10       15.59       21.71      2.76 o 
   0   0  10        0.01       -0.17      1.44 o 
   2   0  10        0.59        2.33      1.78 o 
  -3   1  10        0.75       -0.68      1.36 o 
  -2   1  10        4.80        6.15      1.57 o 
  -1   1  10       16.97       20.61      1.53 o 
   0   1  10       25.66       29.02      1.77 o 
   1   1  10       46.18       51.09      3.86 o 
   2   1  10       68.57       78.20      4.03 o 
   3   1  10        0.10       -0.64      1.22 o 
  -3   2  10        0.09        0.47      1.53 o 
  -2   2  10        0.24       -1.19      1.02 o 
  -1   2  10        3.31        2.12      1.08 o 
   0   2  10       18.49       22.41      1.67 o 
   1   2  10       63.92       81.32      4.79 o 
   2   2  10        2.24        4.11      2.29 o 
   3   2  10       14.46       12.19      1.80 o 
  -2   3  10        0.22       -1.92      1.31 o 
  -1   3  10        0.66       -0.32      1.33 o 
   0   3  10       12.26       10.35      1.80 o 
   1   3  10        0.34       -1.74      1.44 o 
   2   3  10       14.78       15.09      2.71 o 
                                                 
